# Supplementary material for: Three new yeast species of Vishniacozyma (Bulleribasidiaceae, Tremellales) from different habitats
Source: MycoKeys. 2026 Feb 11;128:231–48. doi: 10.3897/mycokeys.128.175380 (PMC12917494; doi:10.3897/mycokeys.128.175380)
Supplement: XML Treatment for Vishniacozyma pseudofoliicola [file mycokeys.128.175380-treatment1.xml]

<!DOCTYPE tp:taxon-treatment
  PUBLIC "-//TaxonX//DTD Taxonomic Treatment Publishing DTD v0 20100105//EN" "tax-treatment-NSO.dtd">
<tp:taxon-treatment xmlns:tp="http://www.plazi.org/taxpub"><tp:treatment-meta><kwd-group><label>Taxon classification</label><kwd>
                <named-content content-type="kingdom">Fungi</named-content>
              </kwd><kwd>
                <named-content content-type="order">Tremellales</named-content>
              </kwd><kwd>
                <named-content content-type="family">Bulleribasidiaceae</named-content>
              </kwd></kwd-group><mixed-citation publication-type="journal"><person-group><name><surname>Poliakova</surname><given-names>Aleksandra N.</given-names></name><name><surname>Cherdantsev</surname><given-names>Igor A.</given-names></name><name><surname>Glushakova</surname><given-names>Anna M.</given-names></name><name><surname>Wang</surname><given-names>Qi-Ming</given-names></name><name><surname>Karpov</surname><given-names>Dmitry S.</given-names></name><name><surname>Polyakov</surname><given-names>Nikita B.</given-names></name><name><surname>Solovyev</surname><given-names>Andrey I.</given-names></name><name><surname>Zhukhovitsky</surname><given-names>Vladimir G.</given-names></name><name><surname>Kachalkin</surname><given-names>Aleksey V.</given-names></name></person-group><article-title>Three new yeast species of <italic><tp:taxon-name><tp:taxon-name-part taxon-name-part-type="genus" reg="Vishniacozyma">Vishniacozyma</tp:taxon-name-part></tp:taxon-name></italic> (<italic><tp:taxon-name><tp:taxon-name-part taxon-name-part-type="family" reg="Bulleribasidiaceae">Bulleribasidiaceae</tp:taxon-name-part></tp:taxon-name></italic>, <italic><tp:taxon-name><tp:taxon-name-part taxon-name-part-type="order" reg="Tremellales">Tremellales</tp:taxon-name-part></tp:taxon-name></italic>) from different habitats</article-title><source>MycoKeys</source><day>11</day><month>02</month><year>2026</year><volume>128</volume><fpage>231</fpage><lpage>248</lpage><pub-id pub-id-type="doi">10.3897/mycokeys.128.175380</pub-id></mixed-citation></tp:treatment-meta><tp:nomenclature><tp:taxon-name><object-id xmlns:xlink="http://www.w3.org/1999/xlink" content-type="arpha" xlink:type="simple">45E537EE-8431-5A97-9056-011A865E5596</object-id>
                    		<tp:taxon-name-part taxon-name-part-type="genus" reg="Vishniacozyma">Vishniacozyma</tp:taxon-name-part> <tp:taxon-name-part taxon-name-part-type="species" reg="pseudofoliicola">pseudofoliicola</tp:taxon-name-part>
                    	
                    		<object-id xmlns:xlink="http://www.w3.org/1999/xlink" content-type="mycobank" xlink:type="simple">MB861627</object-id>
                    	</tp:taxon-name><tp:taxon-authority>A.N. Poliakova, A.V. Kachalkin</tp:taxon-authority><tp:taxon-status xmlns:xlink="http://www.w3.org/1999/xlink" xlink:type="simple">sp. nov.</tp:taxon-status><xref ref-type="fig" rid="F3">Fig. 3A</xref></tp:nomenclature><tp:treatment-sec sec-type="Etymology"><title>Etymology.</title><p>The name <italic><tp:taxon-name><tp:taxon-name-part taxon-name-part-type="genus" reg="Vishniacozyma">Vishniacozyma</tp:taxon-name-part> <tp:taxon-name-part taxon-name-part-type="species" reg="pseudofoliicola">pseudofoliicola</tp:taxon-name-part></tp:taxon-name></italic> (pseu.do.fo.li.i’co.la. N.L. fem. adj.) refers to a similarity with <italic><tp:taxon-name><tp:taxon-name-part taxon-name-part-type="genus" reg="Vishniacozyma">V.</tp:taxon-name-part> <tp:taxon-name-part taxon-name-part-type="species" reg="foliicola">foliicola</tp:taxon-name-part></tp:taxon-name></italic>.</p></tp:treatment-sec><tp:treatment-sec sec-type="Description"><title>Description.</title><p>When growing on 5% malt extract agar (<abbrev xmlns:xlink="http://www.w3.org/1999/xlink" xlink:title="malt extract agar" xlink:type="simple">MEA</abbrev>) after 7 days at 25 °C, the streak culture is butyrous, glistening, smooth and flat, with an entire margin, ivory to faint beige in color with a slightly lighter color at the margin. The color darkens with age, the lighter margin is retained. On potato dextrose agar (<abbrev xmlns:xlink="http://www.w3.org/1999/xlink" xlink:title="potato dextrose agar" xlink:type="simple">PDA</abbrev>) after 7 days at 25 °C, the streak culture is same as on <abbrev xmlns:xlink="http://www.w3.org/1999/xlink" xlink:title="malt extract agar" xlink:type="simple">MEA</abbrev>, but slightly raised and with uniform color. Cells are globose and ovoid (2.5–6.6 × 3.6–7.5 µm) and occur singly or in pairs (Fig. <xref ref-type="fig" rid="F3">3A</xref>). Budding is multilateral. Ballistoconidia are not produced. Mycelium, pseudomycelium and sexual structures (mating test) are not observed on <abbrev xmlns:xlink="http://www.w3.org/1999/xlink" xlink:title="malt extract agar" xlink:type="simple">MEA</abbrev>, <abbrev xmlns:xlink="http://www.w3.org/1999/xlink" xlink:title="potato dextrose agar" xlink:type="simple">PDA</abbrev>, corn meal agar (<abbrev xmlns:xlink="http://www.w3.org/1999/xlink" xlink:title="corn meal agar" xlink:type="simple">CMA</abbrev>) and V8 agar at 10 °C and 25 °C over a period of two months.</p><p>Glucose is not fermented. Positive growth on glucose, galactose, sucrose, maltose, cellobiose, trehalose, lactose, melibiose, raffinose, melizitose, D-xylose, L-arabinose, D-arabinose (weak and slow), D-ribose (weak and variable), L-rhamnose, erythritol, ribitol (weak and variable), myo-inositol, methyl-α-d-glucoside, D-glucuronic acid (positive or slow), DL-lactic acid (weak), succinic acid (positive or slow), citric acid (slow or weak), 2-Keto-D-gluconate, 5-Keto-D-gluconate, arbutin. No growth on sorbose, inulin, soluble starch, D-glucosamine, methanol, ethanol, glycerol, galactitol, D-mannitol, glucitol, salicin, and hexadecane. Ammonium sulphate, lysine and D-glucosamine are assimilated as sole nitrogen sources, but potassium nitrate, ethylamine hydrochloride and creatine are not assimilated. Growth in the vitamin-free medium is positive. Extracellular starch-like compounds are produced. Weak growth may occur (variable test) in 10 % (w/v) sodium chloride with 5 % (w/v) glucose medium, but no at 16% (w/v) sodium chloride. Weak growth may occur in the presence of 0.01% cycloheximide, but growth is absent with 0.1% cycloheximide. Growth on 50 % (w/v) glucose-yeast extract agar is positive. Urea is hydrolyzed, and the color reaction with diazonium blue B is positive. The maximal growth temperature is 28 °C.</p></tp:treatment-sec><tp:treatment-sec sec-type="Typus"><title>Typus.</title><p>Russia • Voronezh Region: Voronezh State Natural Biosphere Reserve by V.M. Peskov, from a Haplic Gleysols Humic soil, November 1966, А.V. Kartintsev, <abbrev xmlns:xlink="http://www.w3.org/1999/xlink" xlink:title="Soil Biology Department in Lomonosov Moscow State University" xlink:type="simple">KBP</abbrev> 1600 (holotype <abbrev xmlns:xlink="http://www.w3.org/1999/xlink" xlink:title="Soil Biology Department in Lomonosov Moscow State University" xlink:type="simple">KBP</abbrev> Y-7396<sup>T</sup> preserved as a metabolically inactive state, cultures ex-type DBVPG 8080 and <abbrev xmlns:xlink="http://www.w3.org/1999/xlink" xlink:title="All-Russian Collection of Microorganisms" xlink:type="simple">VKM</abbrev> Y-3715).</p></tp:treatment-sec><tp:treatment-sec sec-type="Additional strain examined"><title>Additional strain examined.</title><p>Russia • Moscow Region: settlement of Kosmodem’yanski, from the frass of <italic><tp:taxon-name><tp:taxon-name-part taxon-name-part-type="genus" reg="Scolytus">Scolytus</tp:taxon-name-part> <tp:taxon-name-part taxon-name-part-type="species" reg="scolytus">scolytus</tp:taxon-name-part></tp:taxon-name></italic> larvae under the bark of elm tree, August 2023, A.V. Kachalkin, <abbrev xmlns:xlink="http://www.w3.org/1999/xlink" xlink:title="Soil Biology Department in Lomonosov Moscow State University" xlink:type="simple">KBP</abbrev> Y-7320 (=<abbrev xmlns:xlink="http://www.w3.org/1999/xlink" xlink:title="All-Russian Collection of Microorganisms" xlink:type="simple">VKM</abbrev> Y-4103).</p></tp:treatment-sec><tp:treatment-sec sec-type="GenBank accession numbers"><title>GenBank accession numbers.</title><p>Holotype <abbrev xmlns:xlink="http://www.w3.org/1999/xlink" xlink:title="Soil Biology Department in Lomonosov Moscow State University" xlink:type="simple">KBP</abbrev> Y-7396<sup>T</sup> (ITS and D1/D2 <abbrev xmlns:xlink="http://www.w3.org/1999/xlink" xlink:title="large subunit" xlink:type="simple">LSU</abbrev>: <ext-link xmlns:xlink="http://www.w3.org/1999/xlink" xlink:href="OP602955" ext-link-type="gen" xlink:type="simple">OP602955</ext-link>; <abbrev xmlns:xlink="http://www.w3.org/1999/xlink" xlink:title="largest subunit of RNA polymerase II" xlink:type="simple">RPB1</abbrev>: <ext-link xmlns:xlink="http://www.w3.org/1999/xlink" xlink:href="PV029737" ext-link-type="gen" xlink:type="simple">PV029737</ext-link>; RPB2: <ext-link xmlns:xlink="http://www.w3.org/1999/xlink" xlink:href="PV029733" ext-link-type="gen" xlink:type="simple">PV029733</ext-link>; <abbrev xmlns:xlink="http://www.w3.org/1999/xlink" xlink:title="translation elongation factor" xlink:type="simple">TEF1-α</abbrev>: <ext-link xmlns:xlink="http://www.w3.org/1999/xlink" xlink:href="PV029735" ext-link-type="gen" xlink:type="simple">PV029735</ext-link>); additional strain <abbrev xmlns:xlink="http://www.w3.org/1999/xlink" xlink:title="Soil Biology Department in Lomonosov Moscow State University" xlink:type="simple">KBP</abbrev> Y-7320 (ITS and D1/D2 <abbrev xmlns:xlink="http://www.w3.org/1999/xlink" xlink:title="large subunit" xlink:type="simple">LSU</abbrev>: <ext-link xmlns:xlink="http://www.w3.org/1999/xlink" xlink:href="OR623241" ext-link-type="gen" xlink:type="simple">OR623241</ext-link>; <abbrev xmlns:xlink="http://www.w3.org/1999/xlink" xlink:title="largest subunit of RNA polymerase II" xlink:type="simple">RPB1</abbrev>: <ext-link xmlns:xlink="http://www.w3.org/1999/xlink" xlink:href="PV029738" ext-link-type="gen" xlink:type="simple">PV029738</ext-link>; RPB2: <ext-link xmlns:xlink="http://www.w3.org/1999/xlink" xlink:href="PV029734" ext-link-type="gen" xlink:type="simple">PV029734</ext-link>; <abbrev xmlns:xlink="http://www.w3.org/1999/xlink" xlink:title="translation elongation factor" xlink:type="simple">TEF1-α</abbrev>: <ext-link xmlns:xlink="http://www.w3.org/1999/xlink" xlink:href="PV029736" ext-link-type="gen" xlink:type="simple">PV029736</ext-link>).</p></tp:treatment-sec><tp:treatment-sec><!--Section generated to contain objects referenced in tp:taxon-treatment.--><fig id="F3" position="float" orientation="portrait"><object-id xmlns:xlink="http://www.w3.org/1999/xlink" content-type="doi" xlink:type="simple">10.3897/mycokeys.128.175380.figure3</object-id><object-id xmlns:xlink="http://www.w3.org/1999/xlink" content-type="arpha" xlink:type="simple">EABF02E0-ADAD-596D-839F-57964D1ACFA8</object-id><label>Figure 3.</label><caption><p>The budding cells of <bold>A</bold>. <italic><tp:taxon-name><tp:taxon-name-part taxon-name-part-type="genus" reg="Vishniacozyma">V.</tp:taxon-name-part> <tp:taxon-name-part taxon-name-part-type="species" reg="pseudofoliicola">pseudofoliicola</tp:taxon-name-part></tp:taxon-name></italic> sp. nov. <abbrev xmlns:xlink="http://www.w3.org/1999/xlink" xlink:title="Soil Biology Department in Lomonosov Moscow State University" xlink:type="simple">KBP</abbrev> Y-7396<sup>T</sup>; <bold>B</bold>. <italic><tp:taxon-name><tp:taxon-name-part taxon-name-part-type="genus" reg="Vishniacozyma">V.</tp:taxon-name-part> <tp:taxon-name-part taxon-name-part-type="species" reg="kombuchae">kombuchae</tp:taxon-name-part></tp:taxon-name></italic> sp. nov. <abbrev xmlns:xlink="http://www.w3.org/1999/xlink" xlink:title="Soil Biology Department in Lomonosov Moscow State University" xlink:type="simple">KBP</abbrev> Y-7350<sup>T</sup> and <bold>C</bold>. <italic><tp:taxon-name><tp:taxon-name-part taxon-name-part-type="genus" reg="Vishniacozyma">V.</tp:taxon-name-part> <tp:taxon-name-part taxon-name-part-type="species" reg="fructicola">fructicola</tp:taxon-name-part></tp:taxon-name></italic> sp. nov. <abbrev xmlns:xlink="http://www.w3.org/1999/xlink" xlink:title="Soil Biology Department in Lomonosov Moscow State University" xlink:type="simple">KBP</abbrev>: Y-6599<sup>T</sup> grown on <abbrev xmlns:xlink="http://www.w3.org/1999/xlink" xlink:title="malt extract agar" xlink:type="simple">MEA</abbrev> for 7 days at 25 °C. Scale bars: 10 μm.</p></caption><graphic xmlns:xlink="http://www.w3.org/1999/xlink" xlink:href="mycokeys-128-231-g003.jpg" id="oo_1538361.jpg" position="float" orientation="portrait" xlink:type="simple"><uri content-type="original_file" xlink:type="simple">https://binary.pensoft.net/fig/1538361</uri></graphic></fig></tp:treatment-sec></tp:taxon-treatment>
