# Supplementary material for: Three new yeast species of Vishniacozyma (Bulleribasidiaceae, Tremellales) from different habitats
Source: MycoKeys. 2026 Feb 11;128:231–48. doi: 10.3897/mycokeys.128.175380 (PMC12917494; doi:10.3897/mycokeys.128.175380)
Supplement: XML Treatment for Vishniacozyma fructicola [file mycokeys.128.175380-treatment3.xml]

<!DOCTYPE tp:taxon-treatment
  PUBLIC "-//TaxonX//DTD Taxonomic Treatment Publishing DTD v0 20100105//EN" "tax-treatment-NSO.dtd">
<tp:taxon-treatment xmlns:tp="http://www.plazi.org/taxpub"><tp:treatment-meta><kwd-group><label>Taxon classification</label><kwd>
                <named-content content-type="kingdom">Fungi</named-content>
              </kwd><kwd>
                <named-content content-type="order">Tremellales</named-content>
              </kwd><kwd>
                <named-content content-type="family">Bulleribasidiaceae</named-content>
              </kwd></kwd-group><mixed-citation publication-type="journal"><person-group><name><surname>Poliakova</surname><given-names>Aleksandra N.</given-names></name><name><surname>Cherdantsev</surname><given-names>Igor A.</given-names></name><name><surname>Glushakova</surname><given-names>Anna M.</given-names></name><name><surname>Wang</surname><given-names>Qi-Ming</given-names></name><name><surname>Karpov</surname><given-names>Dmitry S.</given-names></name><name><surname>Polyakov</surname><given-names>Nikita B.</given-names></name><name><surname>Solovyev</surname><given-names>Andrey I.</given-names></name><name><surname>Zhukhovitsky</surname><given-names>Vladimir G.</given-names></name><name><surname>Kachalkin</surname><given-names>Aleksey V.</given-names></name></person-group><article-title>Three new yeast species of <italic><tp:taxon-name><tp:taxon-name-part taxon-name-part-type="genus" reg="Vishniacozyma">Vishniacozyma</tp:taxon-name-part></tp:taxon-name></italic> (<italic><tp:taxon-name><tp:taxon-name-part taxon-name-part-type="family" reg="Bulleribasidiaceae">Bulleribasidiaceae</tp:taxon-name-part></tp:taxon-name></italic>, <italic><tp:taxon-name><tp:taxon-name-part taxon-name-part-type="order" reg="Tremellales">Tremellales</tp:taxon-name-part></tp:taxon-name></italic>) from different habitats</article-title><source>MycoKeys</source><day>11</day><month>02</month><year>2026</year><volume>128</volume><fpage>231</fpage><lpage>248</lpage><pub-id pub-id-type="doi">10.3897/mycokeys.128.175380</pub-id></mixed-citation></tp:treatment-meta><tp:nomenclature><tp:taxon-name><object-id xmlns:xlink="http://www.w3.org/1999/xlink" content-type="arpha" xlink:type="simple">AE9764E2-4323-5C36-82DF-3B8D043DC930</object-id>
                    		<tp:taxon-name-part taxon-name-part-type="genus" reg="Vishniacozyma">Vishniacozyma</tp:taxon-name-part> <tp:taxon-name-part taxon-name-part-type="species" reg="fructicola">fructicola</tp:taxon-name-part>
                    	
                    		<object-id xmlns:xlink="http://www.w3.org/1999/xlink" content-type="mycobank" xlink:type="simple">MB861629</object-id>
                    	</tp:taxon-name><tp:taxon-authority>A.N. Poliakova, A.M. Glushakova, A.V. Kachalkin</tp:taxon-authority><tp:taxon-status xmlns:xlink="http://www.w3.org/1999/xlink" xlink:type="simple">sp. nov.</tp:taxon-status><xref ref-type="fig" rid="F3">Fig. 3C</xref></tp:nomenclature><tp:treatment-sec sec-type="Etymology"><title>Etymology.</title><p>The name <italic><tp:taxon-name><tp:taxon-name-part taxon-name-part-type="genus" reg="Vishniacozyma">Vishniacozyma</tp:taxon-name-part> <tp:taxon-name-part taxon-name-part-type="species" reg="fructicola">fructicola</tp:taxon-name-part></tp:taxon-name></italic> (<italic>fruc.ti'co.la</italic>. N.L. masc. n.) refers to isolation of the type strain from the fruit of cornel.</p></tp:treatment-sec><tp:treatment-sec sec-type="Description"><title>Description.</title><p>When growing on 5% malt extract agar (<abbrev xmlns:xlink="http://www.w3.org/1999/xlink" xlink:title="malt extract agar" xlink:type="simple">MEA</abbrev>) and on potato dextrose agar (<abbrev xmlns:xlink="http://www.w3.org/1999/xlink" xlink:title="potato dextrose agar" xlink:type="simple">PDA</abbrev>) after 7 days at 25 °C, the streak culture is butyrous, glistening, smooth and flat, with an entire margin, faint beige to beige in color with a slightly lighter color at the margin. Cells are ovoid, ellipsoidal to elongate (1.8–4.2 × 3.8–7.0 µm) and occur singly or in pairs (Fig. <xref ref-type="fig" rid="F3">3C</xref>). Budding is mainly polar but can also be bipolar or multilateral. Ballistoconidia are not produced. Mycelium, pseudomycelium and sexual structures are not observed on <abbrev xmlns:xlink="http://www.w3.org/1999/xlink" xlink:title="malt extract agar" xlink:type="simple">MEA</abbrev>, <abbrev xmlns:xlink="http://www.w3.org/1999/xlink" xlink:title="potato dextrose agar" xlink:type="simple">PDA</abbrev>, corn meal agar (<abbrev xmlns:xlink="http://www.w3.org/1999/xlink" xlink:title="corn meal agar" xlink:type="simple">CMA</abbrev>) and V8 agar at 10 °C and 25 °C over a period of two months.</p><p>Glucose is not fermented. Positive growth on glucose, sorbose (weak), sucrose, maltose, cellobiose, trehalose, lactose, melibiose, raffinose, melizitose, D-xylose, L-arabinose, D-arabinose, D-ribose, L-rhamnose, D-glucosamine, glycerol, erythritol, ribitol, D-mannitol, glucitol, myo-inositol, methyl-α-d-glucoside, salicin, D-glucuronic acid (weak), DL-lactic acid (weak), succinic acid, 2-Keto-D-gluconate, 5-Keto-D-gluconate, and arbutin. No growth on inulin, soluble starch, methanol, ethanol, galactitol, citric acid. Ammonium sulphate, potassium nitrate, lysine, creatine, creatinine, and D-glucosamine are assimilated as sole nitrogen sources, but ethylamine hydrochloride and cadaverine are not assimilated. Growth in the vitamin-free medium is positive. Extracellular starch-like compounds are produced. Growth in 10 % (w/v) sodium chloride with 5 % (w/v) glucose medium, but no at 16% (w/v) sodium chloride. Weak growth may occur in the presence of 0.01% cycloheximide, but growth is absent with 0.1% cycloheximide. Growth on 50 % (w/v) glucose-yeast extract agar is positive. Urea is hydrolysed, and the color reaction with diazonium blue B is positive. The maximal growth temperature is 29 °C.</p></tp:treatment-sec><tp:treatment-sec sec-type="Typus"><title>Typus.</title><p>Russia • Moscow Region: city of Electrougli, from cornel fruits, July 2019, A.M. Glushakova, <abbrev xmlns:xlink="http://www.w3.org/1999/xlink" xlink:title="Soil Biology Department in Lomonosov Moscow State University" xlink:type="simple">KBP</abbrev> YE-0008 (holotype <abbrev xmlns:xlink="http://www.w3.org/1999/xlink" xlink:title="Soil Biology Department in Lomonosov Moscow State University" xlink:type="simple">KBP</abbrev> Y-6599<sup>T</sup> preserved as a metabolically inactive state, cultures ex-type DSM 110869 and <abbrev xmlns:xlink="http://www.w3.org/1999/xlink" xlink:title="All-Russian Collection of Microorganisms" xlink:type="simple">VKM</abbrev> Y-3606).</p></tp:treatment-sec><tp:treatment-sec sec-type="GenBank accession numbers"><title>GenBank accession numbers.</title><p>Holotype <abbrev xmlns:xlink="http://www.w3.org/1999/xlink" xlink:title="Soil Biology Department in Lomonosov Moscow State University" xlink:type="simple">KBP</abbrev> Y-6599<sup>T</sup> (ITS and D1/D2 <abbrev xmlns:xlink="http://www.w3.org/1999/xlink" xlink:title="large subunit" xlink:type="simple">LSU</abbrev>: <ext-link xmlns:xlink="http://www.w3.org/1999/xlink" xlink:href="MT013023" ext-link-type="gen" xlink:type="simple">MT013023</ext-link>; <abbrev xmlns:xlink="http://www.w3.org/1999/xlink" xlink:title="largest subunit of RNA polymerase II" xlink:type="simple">RPB1</abbrev>: <ext-link xmlns:xlink="http://www.w3.org/1999/xlink" xlink:href="PV061054" ext-link-type="gen" xlink:type="simple">PV061054</ext-link>; RPB2: <ext-link xmlns:xlink="http://www.w3.org/1999/xlink" xlink:href="PV061055" ext-link-type="gen" xlink:type="simple">PV061055</ext-link>; <abbrev xmlns:xlink="http://www.w3.org/1999/xlink" xlink:title="translation elongation factor" xlink:type="simple">TEF1-α</abbrev>: <ext-link xmlns:xlink="http://www.w3.org/1999/xlink" xlink:href="PV061056" ext-link-type="gen" xlink:type="simple">PV061056</ext-link>).</p></tp:treatment-sec><tp:treatment-sec sec-type="Note"><title>Note.</title><p><italic><tp:taxon-name><tp:taxon-name-part taxon-name-part-type="genus" reg="Vishniacozyma">Vishniacozyma</tp:taxon-name-part> <tp:taxon-name-part taxon-name-part-type="species" reg="fructicola">fructicola</tp:taxon-name-part></tp:taxon-name></italic> has been placed in clade (Fig. <xref ref-type="fig" rid="F1">1</xref>) includes isolate PB780 (GenBank <ext-link xmlns:xlink="http://www.w3.org/1999/xlink" xlink:href="KX078413" ext-link-type="gen" xlink:type="simple">KX078413</ext-link>) from fermenting wine in Italy, which is the same species.</p></tp:treatment-sec><tp:treatment-sec><!--Section generated to contain objects referenced in tp:taxon-treatment.--><fig id="F3" position="float" orientation="portrait"><object-id xmlns:xlink="http://www.w3.org/1999/xlink" content-type="doi" xlink:type="simple">10.3897/mycokeys.128.175380.figure3</object-id><object-id xmlns:xlink="http://www.w3.org/1999/xlink" content-type="arpha" xlink:type="simple">EABF02E0-ADAD-596D-839F-57964D1ACFA8</object-id><label>Figure 3.</label><caption><p>The budding cells of <bold>A</bold>. <italic><tp:taxon-name><tp:taxon-name-part taxon-name-part-type="genus" reg="Vishniacozyma">V.</tp:taxon-name-part> <tp:taxon-name-part taxon-name-part-type="species" reg="pseudofoliicola">pseudofoliicola</tp:taxon-name-part></tp:taxon-name></italic> sp. nov. <abbrev xmlns:xlink="http://www.w3.org/1999/xlink" xlink:title="Soil Biology Department in Lomonosov Moscow State University" xlink:type="simple">KBP</abbrev> Y-7396<sup>T</sup>; <bold>B</bold>. <italic><tp:taxon-name><tp:taxon-name-part taxon-name-part-type="genus" reg="Vishniacozyma">V.</tp:taxon-name-part> <tp:taxon-name-part taxon-name-part-type="species" reg="kombuchae">kombuchae</tp:taxon-name-part></tp:taxon-name></italic> sp. nov. <abbrev xmlns:xlink="http://www.w3.org/1999/xlink" xlink:title="Soil Biology Department in Lomonosov Moscow State University" xlink:type="simple">KBP</abbrev> Y-7350<sup>T</sup> and <bold>C</bold>. <italic><tp:taxon-name><tp:taxon-name-part taxon-name-part-type="genus" reg="Vishniacozyma">V.</tp:taxon-name-part> <tp:taxon-name-part taxon-name-part-type="species" reg="fructicola">fructicola</tp:taxon-name-part></tp:taxon-name></italic> sp. nov. <abbrev xmlns:xlink="http://www.w3.org/1999/xlink" xlink:title="Soil Biology Department in Lomonosov Moscow State University" xlink:type="simple">KBP</abbrev>: Y-6599<sup>T</sup> grown on <abbrev xmlns:xlink="http://www.w3.org/1999/xlink" xlink:title="malt extract agar" xlink:type="simple">MEA</abbrev> for 7 days at 25 °C. Scale bars: 10 μm.</p></caption><graphic xmlns:xlink="http://www.w3.org/1999/xlink" xlink:href="mycokeys-128-231-g003.jpg" id="oo_1538361.jpg" position="float" orientation="portrait" xlink:type="simple"><uri content-type="original_file" xlink:type="simple">https://binary.pensoft.net/fig/1538361</uri></graphic></fig><fig id="F1" position="float" orientation="portrait"><object-id xmlns:xlink="http://www.w3.org/1999/xlink" content-type="doi" xlink:type="simple">10.3897/mycokeys.128.175380.figure1</object-id><object-id xmlns:xlink="http://www.w3.org/1999/xlink" content-type="arpha" xlink:type="simple">305E94E8-FDEA-5680-83DC-698048FE5D88</object-id><label>Figure 1.</label><caption><p>Maximum likelihood (ML) phylogenetic tree of <italic><tp:taxon-name><tp:taxon-name-part taxon-name-part-type="genus" reg="Vishniacozyma">Vishniacozyma</tp:taxon-name-part></tp:taxon-name></italic> species and strains (listed in Suppl. material <xref ref-type="supplementary-material" rid="S1">1</xref>: table S1) inferred using the combined sequences of ITS and <abbrev xmlns:xlink="http://www.w3.org/1999/xlink" xlink:title="large subunit" xlink:type="simple">LSU</abbrev> regions. The bootstrap values (over 50%) for 1000 replicates are indicated at the nodes. Scale bar represents 0.05 substitutions per nucleotide position. <italic><tp:taxon-name><tp:taxon-name-part taxon-name-part-type="genus" reg="Hannaella">Hannaella</tp:taxon-name-part> <tp:taxon-name-part taxon-name-part-type="species" reg="sinensis">sinensis</tp:taxon-name-part></tp:taxon-name></italic> and <italic><tp:taxon-name><tp:taxon-name-part taxon-name-part-type="genus" reg="Tremella">Tremella</tp:taxon-name-part> <tp:taxon-name-part taxon-name-part-type="species" reg="globispora">globispora</tp:taxon-name-part></tp:taxon-name></italic> were used as the outgroup, according <xref ref-type="bibr" rid="B6">Dlauchy et al. (2024)</xref>.</p></caption><graphic xmlns:xlink="http://www.w3.org/1999/xlink" xlink:href="mycokeys-128-231-g001.jpg" id="oo_1538359.jpg" position="float" orientation="portrait" xlink:type="simple"><uri content-type="original_file" xlink:type="simple">https://binary.pensoft.net/fig/1538359</uri></graphic></fig><supplementary-material xmlns:xlink="http://www.w3.org/1999/xlink" id="S1" position="float" orientation="portrait" xlink:type="simple"><object-id content-type="arpha" xlink:type="simple">B124A533-1D07-5D0A-ADAA-7D258595052F</object-id><label>Supplementary material 1</label><caption><p>Strains of the genus <italic><tp:taxon-name><tp:taxon-name-part taxon-name-part-type="genus" reg="Vishniacozyma">Vishniacozyma</tp:taxon-name-part></tp:taxon-name></italic> used in the phylogenetic analysis with their GenBank accession numbers</p></caption><statement content-type="dataType"><label>Data type</label><p>docx</p></statement><media xlink:href="mycokeys-128-231-s001.docx" mimetype="application" mime-subtype="vnd.openxmlformats-officedocument.wordprocessingml.document" position="float" orientation="portrait" id="oo_1538362.docx" xlink:type="simple"><uri content-type="original_file" xlink:type="simple">https://binary.pensoft.net/file/1538362</uri></media><permissions><license xlink:type="simple"><license-p>This dataset is made available under the Open Database License (<ext-link ext-link-type="uri" xlink:href="http://opendatacommons.org/licenses/odbl/1.0/" xlink:type="simple">http://opendatacommons.org/licenses/odbl/1.0/</ext-link>). The Open Database License (ODbL) is a license agreement intended to allow users to freely share, modify, and use this Dataset while maintaining this same freedom for others, provided that the original source and author(s) are credited.</license-p></license></permissions><attrib specific-use="authors"> Aleksandra N. Poliakova, Igor A. Cherdantsev, Anna M. Glushakova, Qi-Ming Wang, Dmitry S. Karpov, Nikita B. Polyakov, Andrey I. Solovyev, Vladimir G. Zhukhovitsky, Aleksey V. Kachalkin</attrib></supplementary-material></tp:treatment-sec><ref-list><ref id="B6"><mixed-citation xmlns:xlink="http://www.w3.org/1999/xlink" xlink:type="simple">Dlauchy D, Álvarez-Pérez S, Tóbiás A, Péter G (2024) <italic><tp:taxon-name><tp:taxon-name-part taxon-name-part-type="genus">Vishniacozyma</tp:taxon-name-part> <tp:taxon-name-part taxon-name-part-type="species">floricola</tp:taxon-name-part></tp:taxon-name></italic> sp. nov., a flower-related tremellomycetous yeast species from Europe. International Journal of Systematic and Evolutionary Microbiology 74(10): 006555. <ext-link xlink:href="10.1099/ijsem.0.006555" ext-link-type="doi" xlink:type="simple">https://doi.org/10.1099/ijsem.0.006555</ext-link></mixed-citation></ref></ref-list></tp:taxon-treatment>
